# Supplementary material for: Protective effects of Cassia tora leaves in experimental cataract by modulating intracellular communication, membrane co-transporters, energy metabolism and the ubiquitin-proteasome pathway
Source: Pharm Biol. 2017 Mar 8;55(1):1274–82. doi: 10.1080/13880209.2017.1299769 (PMC6130452; doi:10.1080/13880209.2017.1299769)
Supplement: Annie_Abraham_et_al_supplemental_content.zip [file IPHB_A_1299769_SM9214.zip]

Archive with 1 entries (1 files):
- Annie Abraham et al supplemental content.pdf
